# Supplementary material for: An Anthracene-Based Bis-Stilbene Derivative as Luminescent Materials for Organic Light Emitting Diodes
Source: Materials (Basel). 2023 May 12;16(10):3685. doi: 10.3390/ma16103685 (PMC10221538; doi:10.3390/ma16103685)
Supplement: Supplementary file 1 [file materials-16-03685-s001.zip]

Archive with 1 entries (1 files):
- materials-2370147-supplementary.pdf
